# Supplementary material for: Inflammation-induced endothelial to mesenchymal transition promotes brain endothelial cell dysfunction and occurs during multiple sclerosis pathophysiology
Source: Cell Death Dis. 2019 Jan 18;10(2):45. doi: 10.1038/s41419-018-1294-2 (PMC6361981; doi:10.1038/s41419-018-1294-2)
Supplement: Supplementary file 5 — Supplementary Table 1 [file 41419_2018_1294_MOESM5_ESM.xlsx]

## Sheet: Sheet1
Supplementary table 1
Gene Symbol	Forward Sequence (5`-3`)	Reverse Sequence (5`-3`)
SNAI1	TCGGAAGCCTAACTACAGCGA	AGATGAGCATTGGCAGCGAG
SNAI2	TGTGACAAGGAATATGTGAGCC	TGAGCCCTCAGATTTGACCTG
ZEB1	GCACCTGAAGAGGACCAGAG	TGCATCTGGTGTTCCATTTT
ZEB2	AACAACGAGATTCTACAAGCCTC	TCGCGTTCCTCCAGTTTTCTT
TWIST1	GAGTCCGCAGTCTTACGAGG	CTGCCCGTCTGGGAATCACT
CLDN1	TTGACTCCTTGCTGAATCTGAG	TTCTGCACCTCATCGTCTTC
CLDN5	ACATTGTCGTCCGCGAGTTT	ACTTCTGCGACACGGGCA
CDH5	AAACACCTCACTTCCCCATC	ACCTTGCCCACATATTCTCC
OCLN	CCCGTTTGGATAAAGAATTGG	TCAAACAACTTGGCATCAGC
ABCB1	GTCCCAGGAGCCCATCCT	CCCGGCTGTTGTCTCCATA
ABCG2	CAGGGTCATTCAAGAGTTAGGTC	AGAACAAGATGGAAGGATCAGTG
FN1	ACTGTACATGCTTCGGTCAG	AGTCTCTGAATCCTGGCATTG
CDH2	CCCAAGACAAAGAGACCCAG	GCCACTGTGCTTACTGAATTG
VIM	CGTGAATACCAAGACCTGCTC	GGAAAAGTTTGGAAGAGGCAG
TAGLN	TCCAGACTGTTGACCTCTTTG	TCTTATGCTCCTGCGCTTTC
FSP1	AACTTGTCACCCTCTTTGCC	TCCTCAGCGCTTCTTTC
